# Supplementary material for: DPPH Radical Scavenging Activity of New Phenolics from the Fermentation Broth of Mushroom Morehella importuna
Source: Molecules. 2023 Jun 14;28(12):4760. doi: 10.3390/molecules28124760 (PMC10303913; doi:10.3390/molecules28124760)
Supplement: Supplementary file 1 [file molecules-28-04760-s001.zip]

Archive with 1 entries (1 files):
- molecules-2408951-supplementary.pdf
